# Supplementary material for: Pulmonary Delivery of Extracellular Vesicle-Encapsulated Dinaciclib as an Effective Lung Cancer Therapy
Source: Cancers (Basel). 2022 Jul 21;14(14):3550. doi: 10.3390/cancers14143550 (PMC9318050; doi:10.3390/cancers14143550)
Supplement: Supplementary file 1 [file cancers-14-03550-s001.zip]

Archive with 1 entries (1 files):
- cancers-1810180-supplementary.pdf
